# Supplementary material for: Prenatal diagnosis of fetal intraabdominal extralobar pulmonary sequestration: a 12-year 3-center experience in China
Source: Sci Rep. 2019 Jan 30;9:943. doi: 10.1038/s41598-018-37268-1 (PMC6353922; doi:10.1038/s41598-018-37268-1)
Supplement: Supplementary file 1 — Supplementary Video 1 [file 41598_2018_37268_MOESM1_ESM.zip]

Archive with 1 entries (1 files):
- 20181114 Sliding sign.avi
